# Supplementary material for: Blood–Brain Barrier Penetration of Novel 4-Trifluoromethyl-Coumarin Hybrids with Antibacterial Properties as Potential Brain Therapeutics in the Context of Spatially Diverse Healthcare Systems
Source: Int J Mol Sci. 2025 Oct 3;26(19):9655. doi: 10.3390/ijms26199655 (PMC12525028; doi:10.3390/ijms26199655)
Supplement: Supplementary file 1 [file ijms-26-09655-s001.zip]

Archive with 1 entries (1 files):
- ijms-3825165-supplementary.pdf
